# Supplementary material for: Topological degeneracy breaking in synthetic frequency lattice by Floquet engineering
Source: Nanophotonics. 2023 Sep 25;12(19):3807–15. doi: 10.1515/nanoph-2023-0408 (PMC11636413; doi:10.1515/nanoph-2023-0408)
Supplement: Supplementary file 2 — Supplementary Material Details [file j_nanoph-2023-0408_suppl_002.zip]

Archive with 5 entries (5 files):
- supplementary/FigS1.eps
- supplementary/FigS2.eps
- supplementary/FigS3.eps
- supplementary/supplementary.pdf
- supplementary/supplementary.tex
